# Supplementary material for: Unraveling the Genetic Basis of Key Agronomic Traits of Wrinkled Vining Pea (Pisum sativum L.) for Sustainable Production
Source: Front Plant Sci. 2022 Mar 14;13:844450. doi: 10.3389/fpls.2022.844450 (PMC8964273; doi:10.3389/fpls.2022.844450)
Supplement: Supplementary file 1 [file Table_1.XLSX]

## Sheet: Sheet1
Supplementary Table 1. List of genotype Id and the STRUCTURE-inferred sub-groups.
	STRUCTURE-inferred sub-groups
Gen ID	Groups	Subgroup-1	Subgroup-2	Type of material
S201007C	2	0.398	0.602	breeding line
S201007M	1	0.523	0.477	breeding line
S201065C	2	0.001	0.999	breeding line
S201065F	2	0	1	breeding line
Z20A10	1	1	0	breeding line
Z20A11	1	0.948	0.052	breeding line
Z20A12	2	0.152	0.848	breeding line
Z20A15	1	0.779	0.221	breeding line
Z20A16	1	1	0	variety - not in production
Z20A17	2	0.152	0.848	breeding line
Z20A18	2	0.237	0.763	breeding line
Z20A20	2	0.25	0.75	breeding line
Z20A21	2	0.273	0.727	breeding line
Z20A22	2	0.054	0.946	variety - in production
Z20A27	2	0.001	0.999	breeding line
Z20A28	2	0.001	0.999	breeding line
Z20A29	2	0.001	0.999	breeding line
Z20A3	1	0.967	0.033	breeding line
Z20A30	2	0.02	0.98	breeding line
Z20A31	2	0	1	breeding line
Z20A32	2	0.084	0.916	breeding line
Z20A33	2	0	1	breeding line
Z20A34	2	0.043	0.957	breeding line
Z20A35	2	0.002	0.998	breeding line
Z20A36	2	0	1	breeding line
Z20A38	2	0.005	0.995	breeding line
Z20A39	2	0.152	0.848	breeding line
Z20A4	1	1	0	breeding line
Z20A41	2	0	1	breeding line
Z20A42	2	0	1	breeding line
Z20A43	2	0	1	breeding line
Z20A44	2	0.095	0.905	breeding line
Z20A45	2	0.257	0.743	breeding line
Z20A46	2	0.13	0.87	breeding line
Z20A47	2	0.052	0.948	breeding line
Z20A48	2	0	1	variety - not in production
Z20A49	2	0.119	0.881	breeding line
Z20A50	2	0.071	0.929	variety - in production
Z20A51	2	0.002	0.998	breeding line
Z20A52	2	0.004	0.996	breeding line
Z20A7	1	1	0	breeding line
Z20A8	1	0.688	0.312	breeding line
Z20A9	1	1	0	breeding line
Z20C1	1	0.999	0.001	breeding line
Z20C10	2	0	1	breeding line
Z20C11	2	0	1	breeding line
Z20C12	2	0.047	0.953	breeding line
Z20C13	2	0.052	0.948	breeding line
Z20C14	2	0.052	0.948	breeding line
Z20C15	2	0.002	0.998	breeding line
Z20C16	2	0.001	0.999	breeding line
Z20C17	2	0.035	0.965	breeding line
Z20C18	2	0.021	0.979	breeding line
Z20C19	2	0.001	0.999	breeding line
Z20C2	2	0.213	0.787	breeding line
Z20C20	2	0.162	0.838	breeding line
Z20C3	2	0.109	0.891	breeding line
Z20C4	2	0	1	breeding line
Z20C5	2	0	1	breeding line
Z20C6	2	0.001	0.999	breeding line
Z20C7	2	0.063	0.937	breeding line
Z20C8	2	0	1	breeding line
Z20C9	2	0	1	breeding line
Z20EC48	1	0.698	0.302	resistance source to root rot
Z20ED623	1	0.983	0.017	breeding line
Z20ED934	2	0	1	breeding line
Z20H2	2	0.006	0.994	breeding line
Z20H3	2	0	1	breeding line
Z20H4	2	0.042	0.958	breeding line
Z20H5	2	0.077	0.923	breeding line
Z20K1	2	0	1	breeding line
Z20M1	1	1	0	breeding line
Z20M125	2	0.478	0.522	highly susseptible to downy mildew
Z20M126	1	0.773	0.227	esistance source to downy mildew
Z20M131	2	0	1	variety - in production
Z20M173	2	0	1	variety - in production
Z20M177	1	1	0	variety - not in production
Z20M180	2	0	1	variety - not in production
Z20M2	1	1	0	breeding line
Z20M217	2	0.001	0.999	variety - in production
Z20M3	1	1	0	breeding line
Z20M4	1	1	0	breeding line
Z20M6	1	0.997	0.003	breeding line
Z20M77	1	0.882	0.118	variety - in production
Z20M80	2	0.001	0.999	variety - in production
Z20VJ00	2	0.001	0.999	breeding line
Z20VJ1	1	0.634	0.366	variety - in production
Z20VJ10	2	0	1	breeding line
Z20VJ100	2	0.149	0.851	breeding line
Z20VJ101	2	0.175	0.825	breeding line
Z20VJ102	1	0.711	0.289	breeding line
Z20VJ103	2	0.052	0.948	breeding line
Z20VJ11	2	0.022	0.978	breeding line
Z20VJ12	1	1	0	breeding line
Z20VJ13	1	1	0	breeding line
Z20VJ14	2	0.039	0.961	breeding line
Z20VJ15	2	0.088	0.912	breeding line
Z20VJ16	2	0.012	0.988	breeding line
Z20VJ17	2	0.145	0.855	breeding line
Z20VJ18	2	0	1	breeding line
Z20VJ19	2	0.017	0.983	breeding line
Z20VJ2	2	0.456	0.544	variety - in production
Z20VJ20	2	0.002	0.998	breeding line
Z20VJ21	2	0	1	breeding line
Z20VJ22	2	0.001	0.999	breeding line
Z20VJ23	2	0.001	0.999	breeding line
Z20VJ24	1	0.948	0.052	breeding line
Z20VJ25	2	0.18	0.82	breeding line
Z20VJ26	2	0.015	0.985	breeding line
Z20VJ27	1	0.985	0.015	breeding line
Z20VJ28	1	1	0	breeding line
Z20VJ29	2	0.126	0.874	breeding line
Z20VJ3	2	0.44	0.56	variety - in production
Z20VJ30	2	0	1	breeding line
Z20VJ31	2	0.064	0.936	breeding line
Z20VJ32	2	0.002	0.998	breeding line
Z20VJ33	1	0.65	0.35	breeding line
Z20VJ34	1	0.964	0.036	breeding line
Z20VJ35	1	0.725	0.275	breeding line
Z20VJ36	1	0.55	0.45	breeding line
Z20VJ37	2	0.476	0.524	breeding line
Z20VJ38	2	0.158	0.842	variety - not in production
Z20VJ39	1	0.687	0.313	breeding line
Z20VJ4	1	0.52	0.48	breeding line
Z20VJ40	2	0.281	0.719	breeding line
Z20VJ41	2	0.186	0.814	breeding line
Z20VJ42	2	0.376	0.624	breeding line
Z20VJ43	2	0	1	breeding line
Z20VJ44	2	0.457	0.543	breeding line
Z20VJ45	2	0.042	0.958	breeding line
Z20VJ46	2	0.026	0.974	breeding line
Z20VJ47	2	0.008	0.992	breeding line
Z20VJ48	2	0.115	0.885	breeding line
Z20VJ49	1	0.715	0.285	breeding line
Z20VJ5	1	0.604	0.396	breeding line
Z20VJ50	1	0.69	0.31	breeding line
Z20VJ51	1	0.729	0.271	breeding line
Z20VJ52	2	0.182	0.818	breeding line
Z20VJ53	2	0.011	0.989	breeding line
Z20VJ54	1	0.69	0.31	breeding line
Z20VJ55	2	0.006	0.994	breeding line
Z20VJ56	2	0.036	0.964	breeding line
Z20VJ57	2	0.08	0.92	breeding line
Z20VJ58	1	0.882	0.118	breeding line
Z20VJ59	2	0.495	0.505	breeding line
Z20VJ6	1	0.671	0.329	breeding line
Z20VJ60	2	0.002	0.998	breeding line
Z20VJ61	2	0.474	0.526	breeding line
Z20VJ62	2	0.085	0.915	breeding line
Z20VJ63	2	0.288	0.712	breeding line
Z20VJ64	1	0.54	0.46	breeding line
Z20VJ65	2	0.205	0.795	breeding line
Z20VJ66	2	0.159	0.841	breeding line
Z20VJ67	2	0	1	breeding line
Z20VJ68	2	0	1	breeding line
Z20VJ69	2	0.056	0.944	breeding line
Z20VJ7	1	0.746	0.254	breeding line
Z20VJ70	2	0	1	breeding line
Z20VJ71	2	0.045	0.955	breeding line
Z20VJ72	2	0.137	0.863	breeding line
Z20VJ73	1	1	0	breeding line
Z20VJ74	1	0.931	0.069	breeding line
Z20VJ75	1	0.87	0.13	breeding line
Z20VJ76	2	0.001	0.999	breeding line
Z20VJ77	2	0.001	0.999	breeding line
Z20VJ78	2	0.022	0.978	breeding line
Z20VJ79	2	0	1	breeding line
Z20VJ8	2	0.487	0.513	breeding line
Z20VJ80	2	0.195	0.805	breeding line
Z20VJ81	2	0.001	0.999	breeding line
Z20VJ82	2	0.019	0.981	breeding line
Z20VJ83	2	0	1	breeding line
Z20VJ84	2	0.198	0.802	breeding line
Z20VJ85	2	0.001	0.999	breeding line
Z20VJ86	1	0.817	0.183	breeding line
Z20VJ87	1	1	0	breeding line
Z20VJ88	1	1	0	breeding line
Z20VJ89	1	0.954	0.046	breeding line
Z20VJ9	2	0.164	0.836	breeding line
Z20VJ90	1	0.616	0.384	breeding line
Z20VJ91	2	0.093	0.907	breeding line
Z20VJ92	1	0.532	0.468	breeding line
Z20VJ93	2	0.019	0.981	breeding line
Z20VJ94	2	0.018	0.982	breeding line
Z20VJ95	2	0.155	0.845	breeding line
Z20VJ96	1	1	0	breeding line
Z20VJ97	2	0.001	0.999	breeding line
Z20VJ98	2	0.014	0.986	breeding line
