# Supplementary material for: Unraveling the Genetic Basis of Key Agronomic Traits of Wrinkled Vining Pea (Pisum sativum L.) for Sustainable Production
Source: Front Plant Sci. 2022 Mar 14;13:844450. doi: 10.3389/fpls.2022.844450 (PMC8964273; doi:10.3389/fpls.2022.844450)
Supplement: Supplementary file 4 [file Table_4.XLSX]

## Sheet: GWAS result
Supplementary Table 4. Identified SNP markers from the GWAS analysis significantly (P < 0.0001) associated with 8 phenotypic traits related to yield and downy mildew resistance in green pea genotypes.
Trait	SNP	Chromosome	Position	P.value	-log10(P.value)	MAF	FDR_Adjusted_P-values	effect
DM	5943381|F|0-59:G>T-59:G>T	Chr6LG2	54772562	4.49e-10	9.35	0.236686	3.1e-06	-1.0544
DM	3559062|F|0-22:G>T-22:G>T	Chr3LG5	41574379	2.36e-09	8.63	0.130178	8.14e-06	1.79466
DM	3552605|F|0-58:A>T-58:A>T	Chr1LG6	367227091	6.19e-06	5.21	0.461538	0.0142474	-0.544375
DM	41126402|F|0-20:C>T-20:C>T	Chr3LG5	434605588	4.73e-05	4.33	0.0118343	0.0756822	-2.394
DM	8056156|F|0-6:A>G-6:A>G	Chr7LG7	162776199	5.48e-05	4.26	0.0798817	0.0756822	-0.764451
DM	3538984|F|0-54:T>C-54:T>C	Chr7LG7	119395732	7.71e-05	4.11	0.443787	0.0886947	-0.476069
ERL	5938969|F|0-33:T>C-33:T>C	Chr6LG2	164655129	1.54e-14	13.81	0.233728	1.06e-10	2.57602
ERL	3549425|F|0-57:T>C-57:T>C	Chr4LG4	6009062	5.78e-10	9.24	0.0532544	1.99e-06	1.33781
ERL	3544639|F|0-11:T>C-11:T>C	Chr7LG7	234618351	6.68e-08	7.18	0.133136	0.000153742	-0.916961
ERL	3548552|F|0-33:T>A-33:T>A	Chr4LG4	5982791	1.08e-07	6.97	0.0473373	0.00018689	-6.26267
ERL	3563808|F|0-61:C>T-61:C>T	Chr5LG3	177249420	1.5e-07	6.82	0.133136	0.000206977	1.24322
ERL	3553742|F|0-43:G>C-43:G>C	Chr4LG4	437560064	1.03e-06	5.99	0.43787	0.00115495	0.585533
ERL	3561951|F|0-53:C>T-53:C>T	Chr7LG7	13684526	1.17e-06	5.93	0.378698	0.00115495	0.603614
ERL	3567609|F|0-34:A>T-34:A>T	Chr6LG2	2581529	1.65e-06	5.78	0.269231	0.00142489	0.659698
ERL	5944648|F|0-64:A>G-64:A>G	Chr1LG6	35012102	3.9e-05	4.41	0.230769	0.0298795	-0.522709
PDL	5938535|F|0-18:G>T-18:G>T	Chr2LG1	389058072	3.06e-08	7.51	0.10355	0.000211521	-1.01446
PDL	3546729|F|0-57:C>A-57:C>A	Chr4LG4	234339180	1.56e-06	5.81	0.428994	0.00537958	0.482608
PDL	3547339|F|0-61:G>A-61:G>A	Chr6LG2	370819523	6.77e-06	5.17	0.286982	0.0155752	0.550724
PDL	4661027|F|0-50:G>A-50:G>A	Chr5LG3	262113033	2.02e-05	4.69	0.227811	0.0349157	0.48956
PDL	5963248|F|0-14:A>C-14:A>C	Chr3LG5	329042427	4.7e-05	4.33	0.0621302	0.0649062	-0.984999
PDL	3554648|F|0-19:G>A-19:G>A	Chr7LG7	25265960	5.8e-05	4.24	0.0295858	0.0666991	1.53549
PDL	3544839|F|0-44:A>G-44:A>G	Chr4LG4	416449117	7.27e-05	4.14	0.0473373	0.0716636	0.958857
PDP	S3LG5_7947727	Chr3LG5	7947727	1.83e-11	10.74	0.0739645	1.26e-07	-0.386833
PDP	S2LG1_389058024	Chr2LG1	389058024	1.6e-05	4.8	0.10355	0.0551234	0.150831
PDP	3553660|F|0-48:A>G-48:A>G	Chr2LG1	115863707	4.34e-05	4.36	0.0857988	0.0997932	0.217183
PH	3540562|F|0-39:T>C-39:T>C	SCAFFOLD04097	38291	4.1e-12	11.39	0.245562	2.83e-08	4.4248
PH	3565896|F|0-60:G>C-60:G>C	Chr7LG7	148423594	1.38e-11	10.86	0.153846	4.76e-08	-2.96413
PH	S6LG2_472113027	Chr6LG2	472113027	2.36e-08	7.63	0.130178	5.43e-05	2.07016
PH	S5LG3_238098849	Chr5LG3	238098849	1.96e-06	5.71	0.0710059	0.00338909	-2.54068
PH	3555050|F|0-59:A>T-59:A>T	Chr7LG7	92554195	1.49e-05	4.83	0.269231	0.020539	-1.78999
PH	3542227|F|0-64:C>A-64:C>A	Chr6LG2	179804415	3.1e-05	4.51	0.162722	0.0356291	1.70141
PH	3555961|F|0-35:G>A-35:G>A	Chr7LG7	11654651	3.94e-05	4.4	0.109467	0.0388283	1.56424
PH	S6LG2_189001891	Chr6LG2	189001891	6.31e-05	4.2	0.372781	0.0544721	-1.37499
PPD	41127127|F|0-5:G>T-5:G>T	Chr7LG7	484994446	2.94e-08	7.53	0.142012	0.000202986	-0.144075
PPD	4661147|F|0-28:A>G-28:A>G	Chr5LG3	230865250	5.51e-06	5.26	0.186391	0.0130474	0.0801419
PPD	8173159|F|0-46:C>T-46:C>T	Chr1LG6	339003951	7.39e-06	5.13	0.0739645	0.0130474	-0.149132
PPD	3554442|F|0-48:T>C-48:T>C	Chr1LG6	306299943	7.56e-06	5.12	0.384615	0.0130474	0.0614219
PSP	3542939|F|0-25:A>G-25:A>G	Chr4LG4	53259113	2.97e-12	11.53	0.121302	2.05e-08	-0.0440079
PSP	3555121|F|0-8:C>G-8:C>G	SCAFFOLD00066	78412	1.99e-11	10.7	0.0976331	6.85e-08	0.0366512
PSP	3546762|F|0-59:A>G-59:A>G	Chr1LG6	355292026	1.3e-06	5.89	0.372781	0.00299046	-0.015149
PSP	5963729|F|0-35:T>C-35:T>C	Chr2LG1	81618409	8.22e-06	5.08	0.352071	0.0141899	-0.0140875
PSP	3534507|F|0-60:A>C-60:A>C	Chr7LG7	93295970	1.08e-05	4.96	0.127219	0.0149733	0.0202206
PSP	5954015|F|0-8:C>T-8:C>T	Chr7LG7	468245515	5.5e-05	4.26	0.325444	0.063253	-0.0119544
YTM100	S2LG1_7763798	Chr2LG1	7763798	2.76e-06	5.56	0.201183	0.0116636	-0.207772
YTM100	5958966|F|0-20:G>T-20:G>T	Chr7LG7	439730110	3.38e-06	5.47	0.159763	0.0116636	0.265625
YTM100	5950634|F|0-10:G>T-10:G>T	SCAFFOLD02329	69849	1.58e-05	4.8	0.204142	0.0362693	0.498676
YTM100	3547940|F|0-45:A>T-45:A>T	SCAFFOLD03030	49540	4.96e-05	4.3	0.242604	0.0855574	0.229767
YTM100	3553637|F|0-53:T>A-53:T>A	Chr4LG4	383378169	9.73e-05	4.01	0.239645	0.134253	0.191252
